# Supplementary material for: Fetal Growth Restriction and Subsequent Low Grade Fetal Inflammatory Response Are Associated with Early-Onset Neonatal Sepsis in the Context of Early Preterm Sterile Intrauterine Environment
Source: J Clin Med. 2021 May 8;10(9):2018. doi: 10.3390/jcm10092018 (PMC8125902; doi:10.3390/jcm10092018)
Supplement: Supplementary file 1 [file jcm-10-02018-s001.zip]

Archive with 1 entries (1 files):
- jcm-1166034-supplementary.pdf
